# Supplementary material for: Role of Residence Area on Diet Diversity and Micronutrient Intake Adequacy in Urban and Rural Costa Rican Adolescents
Source: Nutrients. 2022 Dec 1;14(23):5093. doi: 10.3390/nu14235093 (PMC9738538; doi:10.3390/nu14235093)
Supplement: Supplementary file 1 [file nutrients-14-05093-s001.zip]

Archive with 1 entries (1 files):
- nutrients-2070862-supplementary.pdf
